# Supplementary material for: Expression of RFC/SLC19A1 is Associated with Tumor Type in Bladder Cancer Patients
Source: PLoS One. 2011 Jul 8;6(7):e21820. doi: 10.1371/journal.pone.0021820 (PMC3132752; doi:10.1371/journal.pone.0021820)
Supplement: Table S1 — Clinical characteristics of bladder cancer patients. (XLS) [file pone.0021820.s003.xls]

## Sheet: Table S1
Expression of RFC/SLC19A1 is Associated with Tumor Type in Bladder Cancer Patients
Supplementary Table 1. Summary of clinical characteristics of bladder cancer patients
	Urothelial cancer	Non-urothelial cancer	Mixed	Undifferentiated	Non-malignant
Number of cases	27	10	2	2	3
Age, mean (95% CI)	62 (54-66)	53 (39-66)
Grade
I	2	1
II	17	5
III	8	4	1
Grade not assessed			1
Stage
Muscle-Invasive	12	8	1
Non-muscle invasive	10	0	1
Stage could not be assessed	5	2
Sex, N (%)
Male	21 (78)	6 (60)	1	2	3
Female	6 (22)	4 (40)	1	0	0
